# Supplementary material for: From Childhood to Old Age: Current Knowledge and Practical Approaches to Metabolic Dysfunction-Associated Steatotic Liver Disease
Source: J Clin Med. 2026 Feb 15;15(4):1536. doi: 10.3390/jcm15041536 (PMC12942451; doi:10.3390/jcm15041536)
Supplement: Supplementary file 1 [file jcm-15-01536-s001.zip]

Archive with 1 entries (1 files):
- jcm-4129696-supplementary.pdf
